# Supplementary material for: Application of Multigene Panels Testing for Hereditary Cancer Syndromes
Source: Biology (Basel). 2022 Oct 5;11(10):1461. doi: 10.3390/biology11101461 (PMC9598138; doi:10.3390/biology11101461)
Supplement: Supplementary file 1 [file biology-11-01461-s001.zip]

Archive with 3 entries (3 files):
- Table S2.pdf
- Table S1.pdf
- Table_S3_Frequency_of_Pathogenic_and_Likely_Pathogenic_variants.xlsx
